# Supplementary material for: Digital research data: from analysis of existing standards to a scientific foundation for a modular metadata schema in nanosafety
Source: Part Fibre Toxicol. 2022 Jan 5;19:1. doi: 10.1186/s12989-021-00442-x (PMC8728981; doi:10.1186/s12989-021-00442-x)
Supplement: Supplementary file 2 — Additional file 2. Minimum information table. [file 12989_2021_442_MOESM2_ESM.xlsx]

## Sheet: Schema
Minimal information table (MIT)
Module	Module subdivisions				Child elements
General Information					22
Material Information	Material description and generation procedure				9
	Chemical composition				3
	Sample preparation				2
	Physical particle properties				10
	Surface properties				8
Biological Model Information	Model characterization in vitro	General information			34
		Custom fields			11
			Cell differentiation		6
	Model characterization in vivo	General information			10
		Custom fields			8
Exposure Information	Study design				12
		Sample preparation			3
		In vitro			6
		In vivo			23
	Dose metrics				4
Endpoint Read Out Information	Test methods				18
	Quality and acceptance criteria				12
	Instrument information				8
		Sample preparation			16
		Instrument specific information (examples)	Flow Cytometry		12
			Microscopy experiment		18
				Image-structure information	14
Analysis and Statistics	Data analysis				22
	Limitations, Discussion and Interpretation				9
6	15	9	4	4	300	Total number

## Sheet: 1 General Information
	Regulatory				Scientific
Parameter	OECD	OECD GD 211	ISO/TC	REACH	MIRIBEL	DaNa	Drasler	ARRIVE	LINCS	ToxTemp	MIFlowCyt	Deagle	4DN ISWG	Nature	Additional	Parameter description	Related parameter synonym	Alternative definition
Experiment name	x	x								x	x					Short and descriptive title [OECD GD 211]	Scientific issue	Descriptive full-text title [ToxTemp]
																	Assay name
																	Title
Study description		x								x	x		x			A description of why you did the experiment, what you hoped to see. This should be a 2-3 sentence description that would explain what this experiment is to someone other than you. [MIFlowCyt]	Study purpose	Provide a summary of the assay features. E.g. “the effects of a chemical irritant on the opacity and permeability of a freshly isolated bovine cornea can be used to measure eye irritancy.” [OECD GD 211]
																	Description
																	Summary
																	Abstract
Date	x	x														Report the date of the first version of the method decription (day/month/year). Example: “5 August	Year
																2013” [OECD GD 211]	Date of the publication
Version number		x								x						Indicate the date (day/month/year) of any update of the MD. The MD can be updated for a		Version number and date of deposition; Summary of introduced changes in comparison to previous version(s) [ToxTemp]
																number of reasons such as additions of new information or corrections to the existing information. Summarise briefly which information has been updated. [OECD GD 211]
Organizations											x					Organization(s) performing the experiment. [MIFlowCyt]
Experimenter(s)		x								x	x		x			Name and email of contact person, Name of further persons involved [ToxTemp]	Corresponding person	The scientist that performed this experiment. [4DN]
																	Name and acronym of the test depositor	Primary researcher [MIFlowCyt]
																		Names and contact details [OECD GD 211]
																		Assay developer(s)/Laboratory and contact details [OECD GD 211]
Time point		x								x	x					Date and time (range) of the experiment [OECD GD 211]
Data access	x															Availability of data: e.g., open access or restricted data access
PubMed IDs											x					A numeric PubMed ID of a publication associated with this experiment or a comma-separated list on multiple numeric PubMed IDs if multiple publications are related to this experiment. [MIFlowCyt]
PMC IDs											x					A PMC publication identifier (i.e., PMCxxxxxxxx) of a publication associated with this experiment, or a comma-separated list of multiple PMC IDs if multiple publications are related to this experiment. [MIFlowCyt]
DOI															x	DOI stands for Digital Object Identifier. It is a unique ID to correspond to an electronic document such as an electronic journal article. Note, not all electronic journal articles have a DOI. However, you may come across this ID on a journal article page, on a publisher's website, in a record in a database such as PubMed, or in a citation in a bibliography. Some citation styles include the DOI a…
Reference(s) to main scientific papers		x								x						List of bibliographic references to papers that explain assay development [OECD GD 211]		Availability of key publications [ToxTemp]
Test type	x															e.g., in vivo, or in vitro, ex vivo, in chemico, in silico
Endpoint(s)	x									x						Define the specific endpoint(s) of the test system that you use for toxicity testing (e.g., cytotoxicity, cell migration, etc.). Indicate whether cytotoxicity is the primary endpoint.What are secondary/further endpoints?Also describe here potential reference/normalization endpoints (e.g. cytotoxicity, protein content, housekeeping gene expression) that are used for normalization of the primary en…		The recorded observation coming from an in chemico method, an in vitro assay or an in vivo assay [OECD]
Availability of information		x								x						Indicate whether the assay is proprietary or non-proprietary (to what extent is the assay method transferable or contains proprietary elements) and specify (if possible) what kind of information about the assay cannot be disclosed or is not available (e.g., chemical reference sets (training or test sets), prediction model). Example: “The assay is non-proprietary, but the training and test sets ar…	Method transfer
Information about the throughput of the assay		x								x						Indicate the throughput of the assay to provide an indication of likely resource intensity e.g., low (manual assay, one chemical tested at a time), lowmoderate, moderate, moderate-high, high throughput (e.g., in 96 well-plate and higher), and qualify with e.g., approximate number of chemicals/concentrations per run. If appropriate indicate whether a manual assay could be run in a higher throughpu…
Status of the method	x	x														i) Development status: Indicate if the assay is still under development, and the estimated timeline for completion as far as possible; ii) Known uses: summarise the current and/or past use of the assay by different laboratories; iii) Evaluation study: summarise the main conclusions or refer to individual protocol if available; iv) Validation study: indicate participation in a formal validation st…
																If applicable: what is the status of the standardised assay, research, new method etc., is there an (S)OP? Reference to the SOP
Standards followed	x															Standards followed such as good cell culture practice [OECD GD 211]
																Information about qualifier, guideline, standards and deviations [OECD]
Ethical statement								x						x		For experiments involving live vertebrates, include a statement of compliance with ethical regulations and identify the committee(s) approving the experiments. [Nature]		Indicate the nature of the ethical review permissions, relevant licenses (e.g. Animal [Scientific Procedures] Act 1986), and national or institutional guidelines for the care and use of animals, that cover the research. [ARRIVE]
Funding								x			x					List all funding sources (including grant number) and the role of the funder(s) in the study. [ARRIVE]		You may reference funding sources for this experiment. [MIFlowCyt]
Abbreviations and definitions		x								x						Used abbrevations and definitions of specific terminology
Supplementary Information	x					x										Name of the attached document(s) with remarks about content

## Sheet: 2 Material Information
		Regulatory				Scientific
	Parameter	OECD	OECD GD 211	ISO/TC	REACH	MIRIBEL	DaNa	Drasler	ARRIVE	LINCS	ToxTemp	MIFlowCyt	Deagle	4DN ISWG	Nature	Additional	Parameter description	Related parameter synonym	Alternative definition
2.1 Material description and generation procedure	Compound name	x					x										Used designation / name in the present work, standardized name of the nanomaterial (OECD)	Material name
																		Nanomaterial
																		Compound designation
																		Substance
	CAS Registry Number	x															It is a unique numeric identifier, designates only one substance, has no chemical significance, represents a link to a wealth of information about a specific chemical substance [CAS REGISTRY and CAS Registry Number FAQs]
	Sample source															x	Origin (who has produced/provided) of the sample
	Delivery form (powder, suspension)	x			x		x										Describes the form of the nanomaterial e.g. solid, in suspension, powder [DaNa]		State of test material (OECD)
	Dustiness	x			x												This parameter is mainly relevant for exposure via air (particularly by inhalation) and transport through air. In the environment, this parameter is not relevant to aquatic/sediment exposures and only to a limited extent for soil exposures. (Required by REACH (Annex VII))		The propensity of a material to become suspended in air is of interest when nanomaterials are manufactured or handled. The methods that are readily available were generally developed with an aim to assess the likelihood of workplace exposures to powders and were not designed with nanomaterials in mind (OECD)
	Hazards	x			x												Information about material safety. Physical hazards, e.g. nanoscale metal powders are very reactive and may have a high potential to explode (self-ignite). See also safety data sheet (SDS)	Flammability
																		Explosion
	Major uses	x															Dossiers are initially intended to be developed for nanomaterials that are commercially available or soon to enter the market. It can be expected that the commercial uses are known and should be described as completely as possible. Examples of uses for nanoscale materials include reinforcing agents such as in tennis rackets, anti-soiling agents such as on glass, antimicrobial agents, etc. Some na…	Major commercial uses	Can provide an indication of the quantities produced and the route of exposure. Details for example, production volume, the likely availability of such materials for testing and the existing information that is likely to be available on such materials. (OECD)
	Justification															x	Justification of the chosen nanoparticle / nanomaterial and its use
	Synthesis	x		x	x	x	x										Description of the manufacturing process of the nanomaterials (MIRIBEL)
2.2 Chemical composition	Purity	x		x			x										Including degree of purity, known impurities or additives (OECD)		A substance is said to be pure when its physical and chemical properties coincide with those previously established and recorded in the literature, and when no change in these properties occurs after application of the most selective fractionation techniques. [REACH]
																	Chemical purity should be described and where possible identification of the impurity should be made. [REACH]
	Structural formula	x															An empirical formula and molecular structure must be provided. [OECD]	Molecular structure	For the identification of chemical compounds
	Labelling	x				x	x										Labelling - Nanomaterials are frequently labelled to track their biological interactions. Examples typically include fluorescent probes, radiolabeling or a combination of these approaches. In some materials, the nanomaterial itself serves as the ‘label’. Labeling details: labelling strategy, labelling intensity per particle, Appropriate controls to demonstrate if and how labeling intensity change…	Targeting	Targeting - ‘targeted’ materials intended to demonstrate affinity for specific tissues or cells. Targeting details: Biological meaningful description e.g. terms of number or density of biologically functional ligands available on particle surfaces (MIRIBEL)
2.3 Sample preparation	Procedure description	x					x										The suitability of the sample preparation methodology for the intended purpose. (OECD)		Dispersion of as prepared or delivered NM in media used for biological experiments (DaNa)
	Viscosity	x			x												Of the media after sample preparation
2.4 Physical particle properties	Particle size	x		x	x	x	x										The protocol used to measure size and the ‘type’ of size measured (for example, geometric or hydrodynamic radius) should be provided	Particle mean Diameter
																		Hydrodynamic diameter
	Particle size distribution	x		x	x	x	x										The physical dimensions of the smallest discrete form of a substance under specified measurement conditions. If a group of particles are of differing sizes they may described by a Particle Size Distribution [OECD]	Polydispersity index
	Particle shape	x		x	x	x	x										Particle morphology represents the extension of a simple shape description of this kind to more complex descriptions including characteristics such as porosity, roughness and texture. (ISO 9276-6:2008(en))	Particle morphology
	Dimensionality			x	x	x	x										Description of the nanomaterial dimension e.g. 2D- or 3D-structure
	Surface area	x		x			x										Area of the exposed surface of a particle [OECD] e.g. Volume specific surface area (VSSA)		The European Commission Recommendation of 18 October 2011 on the definition of nanomaterial: Definition for nanoparticulate materials based on their volume specific surface area as derived in Supplementary Material. This definition will regard a particulate material a nanomaterial if it has a VSSA equal to, or greater than, 60m2/cm3 volume of the material, i.e. for a nanomaterial: VSSA ≥ 60m2/cm3
	Aggregation / Agglomeration	x		x	x	x	x										Aggregation – formation of particles in which the resulting surface area is significantly smaller than the sum of the surface areas of the individual particles - Irreversible bonds e.g. covalent bonds
																	Agglomeration - formation of loosely bound particles in which the resulting surface area is of similar magnitude to the sum of the surface areas of the individual particles - reversible bonds e.g. Van der Waals forces or physical entanglement
	Density	x			x	x	x										Density (ρ) of a substance is the quotient of the mass m and its volume V:ρ= m/VSI units (kg/m3). The relative density is related to a standard, the density of which is set to 1. It has no dimension. For gases air is used as standard so that gases with a relative density of less than 1 are lighter than air (and and those with a value above 1 heavier).The relative density, D420, of solids or liqui…
	Porosity	x					x										Porosity to determine pore area, specific pore volume and pore size distribution independent of external area due to the particle size of the sample. (OECD)
	Crystalline structure	x		x	x		x										Some materials with the same proportions of contained elements, different crystal structures exist. Nanomaterials with different crystal structures may differ in important physicochemical properties (e.g. reactivity or photocatalytic activity). Accordingly, in such cases only a specific crystal structure is used for a given application. The different crystal structures are not only relevant for t…	Crystalline phase
	Crystallite size	x															Size of crystalline grains within a material. The crystallite size influences the structural stability.
2.5 Surface properties	Zeta potential	x		x	x	x	x										In colloidal systems the "surface charge" can be calculated by determining the zeta potential. Zeta potential is an abbreviation for electrokinetic potential in colloidal systems. From a theoretical viewpoint, zeta potential is the electric potential in the interfacial double layer (DL) at the location of the slipping plane versus a point in the bulk fluid away from the interface. In other words,…	Surface charge	Variation in cellular response due to surface charge is a well-documented phenomenon. Additionally, surface charge affects biodistribution, influences which biomolecules adsorb onto a particle, and is a critical determinant of colloidal stability. (MIRIBEL)
																	Description of the implementation needed e.g. in water and/or PBS and/or cell culture medium.
	Surface chemistry	x		x	x												The chemical nature and composition of the outermost layers of the nanomaterial (OECD)
	Hydrophobicity	x															Hydrophobicity contributes in determining the biological/environmental fate of nanoparticles as well as their potential toxicity (e.g. immune response).
	Stability	x			x												These effects might affect the nanomaterial only short or over a long period of time. Potential external effects are the temperature, pressure, light, time, pH values, ionic strength etc. (ECHA)
	Redox potential	x															Measurement of redox potential is important for nanomaterials that can participate in electron transfer and uptake. This phenomenon is important also in relation to interactions with environmental media. (REACH)
	Radical formation	x															If oxygen radicals are induced (i.e. ROS), they may easily react with other molecules, which in some cases may lead to severe effects (e.g. reaction with DNA leads to genotoxicity). (ECHA)
	Photo-catalytic activity	x															The photocatalytic activity gives an indication of the potential for transformations in the Environment which in turn represents an important point of concern when evaluating the full life cycle of the nanomaterial. On the other side, photocatalytic activity is an extremely important technical specification for nanomaterials that have this characteristic. The surface treatment is critical in this…		Photoreactivity may increase with decreasing particle size and may also be affected by crystal structure. In human toxicity testing, this parameter may be particularly relevant when considering dermal exposure, but it may also play a role in other exposure routes. (ECHA)
	Adsorption / Desorption	x			x												Describes the interactions of particles with solid surfaces and with other substances (REACH)

## Sheet: 3 Biological Model Information
			Regulatory				Scientific
		Parameter	OECD	OECD GD 211	ISO/TC	REACH	MIRIBEL	DaNa	Drasler	ARRIVE	LINCS	ToxTemp	MIFlowCyt	Deagle	4DN ISWG	Nature	Additional	Parameter description	Related parameter synonym	Alternative definition
3.1 Model characterization in vitro	3.1.1 General information	Cell name									x							Immortalized (naturally or engineered), genetically uniform tissue cells able to reproduce indefinitely in standard culture conditions. [LINCS]
		Cell line origin		x		x			x		x	x				x		For each cell line, include in the Methods section a statement that specifies the source of the cell lines. Are any cell lines used in this paper listed in the database of commonly misidentified cell lines maintained by ICLAC (also available in NCBI Biosample)? [Nature]	Cell line database
																			Cell line source
		Provider name									x							Name of vendor or lab (provider) that supplied the cell line [LINCS]
		Provider Catalog ID									x							ID or catalogue number or name assigned to the cell line by the vendor or provider [LINCS]
		Provider Batch ID									x							Vendor/Provider Batch ID number; Batch or lot number assigned to the cell line by the vendor or provider [LINCS]
		Organism									x		x					Organism of origin; a controlled vocabulary describing the organism from which the cell line was derived (e.g. Homo sapiens, Mus musculus, etc.) [LINCS]
		Organ									x							Organ of origin; controlled terms describing the organ from which cell line is derived; (e.g. lung, mammary gland etc.) [LINCS]
		Tissue									x							Tissue of origin; A controlled vocabulary describing the tissue from which the cell line was derived [LINCS]
		Cell type									x							A controlled vocabulary describing the cell type from which a cell line was derived, e.g. epithelial like, fibroblast-like, lymphoblast like, hematopoietic, mesenchymal, neural, etc. This provides information about cell morphology. Also sometimes referred to as cell morphology [LINCS]	Morphology
		Cell type detail									x							Additional description of cell type (histology) that is not available in CL, but may be known from other sources like ATCC [LINCS]
		Growth properties									x							A controlled vocabulary describing the growth properties of the cell line (e.g. adherent, suspension) [LINCS]	Culture properties [ATCC]
		Biosafety Level															x
		Donor sex									x		x					Describes sex of the organism from which the cell was obtained [LINCS]
		Donor age									x		x					The age of the donor [LINCS]
		Phenotype											x
		Genotype											x
		Donor ethnicity									x							For human cells, the ethnicity of the donor [LINCS]
		Donor health status									x							Controlled vocabulary describing the health status of the donor [LINCS]
		Disease									x							If the cell line came from a particular diseased tissue, the disease should be noted in terms of a controlled vocabulary (e.g. breast cancer, colon cancer, not diseased, etc.) [LINCS]
		Disease details									x							Additional description of a disease related to the cell line that may not be available in the disease ontology above [LINCS]
		Known mutations									x							Mutations inherent (from the donor) in the cell line, captured explicitly; e.g. if reference is not available [LINCS]
		Mutation citations									x							Mutations inherent in certain cell lines; from a reference [LINCS]
		Molecular features									x							Relevant molecular and morphological features of the Cell Line [LINCS]
		Genetic modification									x							This field specifies any stable constructs as well as any genetic modifications (mutations, translocations) introduced into this cell line (e.g. H2B-mCherry integrated at the AAVS1 Safe Harbor locus). Details of the procedures used to generate this line (e.g. CRISPR/Cas9-mediated transformation) should be described and appropriate citations provided in the Production Details field [LINCS]
		Recommended culture conditions									x							A description of the standard tissue culture conditions (media, supplements, culture dish treatment) used to maintain the cell line. Description of culture dish treatment conditions would include information about coating of culture dish with fibronectin, collagen, etc., prior to cell plating. If special culture vessels are required to grow the cells, these should also be mentioned, and details p…
		Related projects									x							Other projects in which the cell line has been studied / used; A controlled vocabulary describing other large-scale projects in which the cell line has been used (e.g. ENCODE, TCGA, ICBP, Epigenomics, etc.) [LINCS]
		Verification reference profile									x							Expected STR (reference) profile of the cell line based on provider information, if available [LINCS]
		Reference source									x							This field specifies a catalog entry or database record for this cell line at a cell type collection, if available, or an established external source [LINCS]
		Cell markers									x							A controlled vocabulary describing the markers used to isolate / identify the cell type [LINCS]
		Gonsome code									x							List of the sex chromosomes (gonosome) of the sample e.g. XX, XY, XXY [LINCS]
		Disease site onset									x							Site of disease onset in primary cell donor [LINCS]
		Disease age onset									x							Age of disease onset in primary cell donor (in years) [LINCS]
		Donor disease duration									x							Age of death of primary cell donor (in years) [LINCS]
		Cell relevant citations									x							List of references (with PMIDs) of relevance to cell line derivation, etc. [LINCS]
	3.1.2 Custom fields	Culture conditions							x		x							A description of the culture conditions that were used and are suitable for this type of cell [LINCS]	Cell culture method	Precise cell culture method [Drasler]
		Cell culturing material							x									Detailed description of the source and providers of the materials (cell culture plastic device)
		Media preparation					x		x									Detailed description of the source and providers of the reagents
		Cell seeding details					x	x										The number of cells seeded, percentage confluency at the start of an experiment, and time between seeding and experimentation should be reported for cell culture experiments. For experiments involving multiple cell types (e.g. co-culture, tumour spheroids), the number of non-target (e.g. healthy) cells and the number of target (e.g. diseased) cells should be reported. Ideally, however, the number…
		Mycoplasma testing					x									x		Have the cell lines been tested for mycoplasma contamination? In this checklist, indicate on which page (or section and paragraph) the information can be found. [Nature]
		Cell line authentication					x									x		Have the cell lines been authenticated? If so, by which method? [Nature]
		Passage number					x		x		x							The number of times, if any that the cells have been re-plated and allowed to grow back to confluency or to some maximum density if using suspension cultures. [LINCS]
		Cell growth							x		x							Description before and during the test performance [Drasler]
		Morphology							x		x							Description before and during the test performance [Drasler]
		Justification of biological model		x			x					x						If applicable, give brief summary and references for the prediction model; Consider the intended purpose of the prediction model [OECD GD 211]	Cell culture choice	A justification of the selected cell culture. [Deagle]
		Biological fluid characterization					x											For example, when investigating protein adsorption onto nanoparticles dispersed in blood serum, pertinent aspects of the blood serum should be characterised (e.g., protein concentrations and differences between donors used in study) [MIRIBEL]
	3.1.2.1 Cell differentiation	Cell name									x							The name of the iPSCs that were differentiated [LINCS]
		Cell type									x							Cell type of the differentiated cell. A cell type is a distinct morphological or functional form of cell. Examples are epithelial, glial etc. [LINCS]
		Differentiation							x									Description before and during the test performance [Drasler]
		Differentiation protocol									x							The protocol that was used to differentiate the cells [LINCS]
		Transient modifications									x							Transient transfection or viral transduction [LINCS]
		Days post differentiation									x							The number of days after the initiation of differentiation [LINCS]
3.2 Model characterization in vivo	3.2.1 General information	Species	x							x			x			x		e.g. rat, mouse	Organism
		Strain	x							x						x		e.g. immundeficient, inbred, outbred, hybrid, mutant
		Sex	x							x			x			x		male or female	Gender
		Developmental stage								x			x			x		e.g. mean or median age plus age range [ARRIVE]	Developmental age
		Weight								x								e.g. mean or median weight plus weight range [ARRIVE]
		Origin of animals	x							x								e.g. company like Janvier or animal facility at institute	Source of animals
		International strain nomenclature								x								e.g. C57BL/6
		Genetic modification status								x								e.g. knock-out or transgenic [ARRIVE]
		Phenotype											x					e.g. white, black,
		Genotype								x			x
	3.2.2 Custom fields	Previous procedures								x
		Health status								x								For each experimental group, report relevant characteristics and health status of animals (e.g. weight, microbiological status, and drug or test naïve) prior to treatment or testing (this information can often be tabulated). [ARRIVE]	Immune status
		Housing								x								Type of facility e.g. specific pathogen free [SPF]; type of cage or housing; bedding material; number of cage companions; tank shape and material etc. for fish. [ARRIVE]
		Husbandry conditions								x								e.g. breeding program, light/dark cycle, temperature, quality of water etc. for fish, type of food, access to food and water, environmental enrichment [ARRIVE]
		Welfare-related assessments and interventions								x								Carried out prior to, during, or after the experiment [ARRIVE]
		Allocating animals to experimental groups								x								Give full details of how animals were allocated to experimental groups, including randomization or matching if done. b. Describe the order in which the animals in the different experimental groups were treated and assessed. [ARRIVE]
		Used animal experiment Guidelines					x									x
		License of animal facilities															x

## Sheet: 4 Exposure Information
		Regulatory				Scientific
	Parameter	OECD	OECD GD 211	ISO/TC	REACH	MIRIBEL	DaNa	Drasler	ARRIVE	LINCS	ToxTemp	MIFlowCyt	Deagle	4DN ISWG	Nature	Additional	Parameter description	Related parameter synonym	Alternative definition
4 Exposure Information	Exposure	x							x							x	Route of administration / exposure e.g. aerosol, dispersion, oral gavage, intravenous	Administration
	Vehicles																Dispersing agent
	Incubation time										x						Incubation time, exposure time or duration and frequency of treatment	Exposure time
	Readout frequency																Details on sampling	Measuring timepoint/s
	Dose	x			x	x	x	x				x					administered dose, the initially added dose	Concentration
	Dose settings										x						Number of doses/concentrations, testing range	Concentration settings
	Dose justification							x									Doses selected should be anchored by known human exposures; conversions from human exposures<-> in vitro exposures are suggested (via e.g. reverse dosimetry models). [Drasler]	Dose selection
	Controls	x					x	x			x		x				Chemical positive and negative controls need to be included in each assay and the use of NM-based negative and positive controls is recommended. [Drasler]	Reference material	Reference materials are required as a benchmark control in toxicological studies in order to check the correct performance of the test involving positive and negative controls. [BfR]
																		Positive and negative controls
	Number of replicates										x						Number of technical and/or biological replicates
4.1 Study design	Applicability of test method										x						Accurate and repeatable through validation
	Specialized equipment needed										x						mendatory needed specialized equipment, e.g. electron microscope, specific sonicator or cell culture material etc.
	Specific licenses										x						e.g. permission to work with genetic modified organisms, license to use specific method/software	Specific facilities
4.1.1 Sample preparation	Dispersion protocol							x									Careful consideration of the dispersion protocol effects for NMs: e.g. avoidance of ROS generation and other effects on NM; avoidance of stabilizers with toxic or mutagenic potential. Tested for presence of endotoxins. [Drasler]
	Dispersing agent	x															e.g. surfactants
	Sterilization						x										Removal of microbial contamination from nanoparticles. Important parameter for attributing the properties of the nanomaterial to toxic reactions that occur, including endotoxin removal.	Biological contamination
4.1.2 In vitro	Method(s)	x				x											Descritpion of the used in vitro method
	Cellular model system							x									e.g 2D-, 3D-, Co-culture models		NM response need to be assessed in multiple (at least three) different cell types and/or co-cultures. [Drasler]
	Culture dimensions					x											e.g. type of well, volume of added media, surface of the well
	Perfusion with medium							x									Cellular uptake in vitro is influenced by medium composition, particularly by the protein content, and by exposure conditions, e.g. particle concentrations, height of the medium on top of the cell layer, and perfusion with medium. [Meindl 2017]
	Submerged test conditions							x									Submerged test conditions: 1–100 μg MNs/mL, with the lower and higher limits at 0.125 and 200 μg/mL. It is recommended that the concentrations used in the submerged settings do not exceed greatly the level at which agglomeration is enhanced. [Drasler]	Height of medium on the top of the cell layer
	(NM) Interferences		x			x	x	x			x						Possible NM interferences with assay reagents, products or optical pathways need to be considered. [Drasler]	Signal of cells with nanomaterial
4.1.3 In vivo	Number (n) of experimental groups								x								Specify the total number of animals used in each experiment, and the number of animals in each experimental group. [ARRIVE]
	Number (n) of control groups	x							x
	No. of animals per cage										x						Cages should be arranged in such a way that possible effects due to cage placement are minimized. At the commencement of the study, the variation between individual animal weights and the mean weight of each corresponding sex group should be minimal and not exceed ± 20% [OECD]
	Details of any specialist equipment								x								Including supplier(s) [ARRIVE]
	Sample size calculation								x						x		Explain how the number of animals was arrived at. Provide details of any sample size calculation used.
	Experimental unit								x								e.g. a single animal, group or cage of animals [ARRIVE]
	Number of independent replications								x								Indicate the number of independent replications of each experiment, if relevant. [ARRIVE]
	Time-line diagram or flow chart								x								A time-line diagram or flow chart can be useful to illustrate how complex study designs were carried out. [ARRIVE]
	Minimization of subjective bias								x								Any steps taken to minimize the effects of subjective bias when allocating animals to treatment (e.g. randomization procedure) and when assessing results (e.g. if done, describe who was blinded and when). [ARRIVE]
	Conditions											x					Experimental variables (e.g., sample stimulation conditions); Experiment variables are commonly used in Figures as dimensions, since researchers are typically interested in visual inspection of the effects of different values of a variable. [MIFlowCyt]
	Description of administration	x							x								e.g. gavage, aerosol, i.v., i.m.	Method of administration
	Volume per dose	x															Gavage volume, injected volume etc.
	Vehicle formulation	x							x								e.g. Dispersing agent, Gavage solution / agent for oral administration	Drug formulation
	Administration period	x										x					Treatment period, e.g. repeated dose, single administration	Frequency of treatment
	Chronic exposures							x									Higher importance of the chronic (e.g. repeated) exposures for regulatory risk assessment. [Drasler]
	No. of animals per sex per dose	x										x					Individuals e.g. Mouse 1, Mouse 2 [MIFlowCyt]
	Anesthesia and analgesia								x								Including monitoring [ARRIVE]
	Surgical procedure								x								Methodic description of surgical procedure, perfusion, and description of which organs	necropsy, dissection
	Method of euthanasia								x								e.g. cervical dislocation, decapituation, IV injection	necropsy, dissection
	When								x								e.g. time of day [ARRIVE]
	Where								x								e.g. home cage, laboratory, water maze [ARRIVE]
	Why								x								e.g. rationale for choice of specific anesthetic, route of administration, drug dose used [ARRIVE]
	Tissue mass																e.g. for quantification of NM
4.2 Dose metrics	Units: mass or number concentration per cell							x									It is recommended that all the three-mass metrics are reported (mass, surface area and number) [Drasler]		Dosimetry, delivered dose
	Intracellular NM concentration							x									In the likelihood of intracellular NM alterations or dissolution, detection of intracellular NM concentration is recommended. [Drasler]
	Deposited dose on the cell surface							x									Deposited dose on the cell surface needs to be calculated (specified methods or models). [Drasler]
	Dosimetric conversions							x									Use of specific model systems e.g. Air-liquid interface (ALI) protocols for lung cell experiments may overcome the issue with suspension cultures by a direct deposition of a NM onto the lung cell surface. Use of ALI (and barrier protocols) avoids the need for many dosimetric conversions since most of the aerosolization systems can measure the deposited NM concentration on-line thus allowing to ob…

## Sheet: 5 Endpoint Read Out Information
			Regulatory				Scientific
		Parameter	OECD	OECD GD 211	ISO/TC	REACH	MIRIBEL	DaNa	Drasler	ARRIVE	LINCS	ToxTemp	MIFlowCyt	Deagle	4DN ISWG	Nature	Additional	Parameter description	Related parameter synonym	Alternative definition
5.1 Test methods		Method(s)		x					x			x						Overview on analytical method(s) to assess test endpoint(s) [ToxTemp]	Method(s)	Describe the response and its measurement [OECD GD 211]
		Type of method															x	e.g. Quantitative or qualitative
		Test method purpose		x								x						What is the claimed purpose and rationale for intended use of method, e.g. alternative to an existing method, screening, provision of novel information in regulatory decision-making, mechanistic information, adjunct test, replacement, etc.
		Endpoint(s) of the test method		x								x						Response here makes reference to any biological effect, process or activity that can be measured [OECD GD 211]
		Scientific principle of the method		x								x						Provide scientific rationale; Description of scientific principle; Biological/physiological basis and relevance; Mechanistic basis; Is anchor point an AOP? [OECD GD 211]		Features of the in vitro test system that reflect the in vivo tissue [ToxTemp]
		(Potential) linkage to AOPs		x								x						Link to KE (key event) or MIE (molecular initiating event)? Which AO might be modelled? If no AOP present, give link between mechanism the assay measures and resulting hazard endpoint [OECD GD 211]
		Method uses		x														Known uses: used in different laboratories? [OECD GD 211]
		Applicability of test method		x								x						Potential solubility issues with the test system, and solutions proposed to address the issue [OECD GD 211]
		Reagents		x														Add all reagents used in your experiment [MIFlowCyt]		For mixtures, report the composition [OECD GD 211]
		Kit											x					The kit used to perform this experiment, if applicable. [MIFlowCyt]
		Mechanistic validation										x						Indicate/summarize information on mechanistic validation, e.g. by omics approaches or by use of endpoint specific controls [ToxTemp]
		Experiment variables											x					Experiment variables are attributes that differ between samples within an experiment due to pre-existing differences in sample states or due to experimental manipulation of the samples (e.g., smoker versus non-smoker, IL-2 treatment versus no treatment, knockout versus wild-type, or variable number of transplanted stem cells). [MIFlowCyt]
		Relation between assay-response and in vivo/biology/physiology		x								x						What is relation between assay-response and in vivo/biology/physiology? [OECD GD 211]		Features of the test system that reflect the in vivo tissue [ToxTemp]
		Robustness of the method		x								x						Reliability of the experimental results, Within-laboratory repeatability and reproducibility, Between laboratory transferability and reproducibility [OECD GD 211]
		Reference chemicals/chemical libraries, rationale for their selection and other available information		x								x						Are results for the reference chemicals (i.e. the “training set” chemicals used in the development and evaluation of the assay and its associated prediction model) free and publicly available in some form. If available, what is rationale for their selection. [OECD GD 211]
		Metabolic capacity of the test system		x								x						Is the test system metabolically competent? Addition of an enzymatic fraction? [OECD GD 211]
		Method randomization														x		If a method of randomization was used to determine how samples/animals were allocated to experimental groups and processed, describe it. For animal studies, include a statement about randomization even if no randomization was used. [Nature]
		Blinding														x		If the investigator was blinded to the group allocation during the experiment and/or when assessing the outcome, state the extent of blinding. For animal studies, include a statement about blinding even if no blinding was done. [Nature]
5.2 Quality and acceptance criteria		Acceptance criteria for source cell population										x						Acceptance criteria assessed at different stages of test system and method, furthermore, assessing variability and troubleshooting. [ToxTemp]
		Acceptance criteria for assessing test system at its start										x						List the criteria and the results
		Acceptance criteria for the test system at the end of compound exposure		x								x						Criteria to accept or reject experimental data [OECD GD 211]
		Raw data format		x								x						(file) Format in which original data are created, e.g. .tiff, .txt, any equipemt specific format, hand written notes etc.
		Internal data storage		x								x						e.g. computer's internal hard drive, external hard drive, cloud, electronical or handwritten labbook, ...
		Experimental system(s) used		x								x						Experimental test system extensively documented at different stages. [ToxTemp]
		Equipment used, calibration program		x
		Availability of internal standards		x														e.g. positive and negative controls
		Limit of detection and limit of quantification, detection range		x														e.g. upper and lower detection range/limits
		Cross-reference to related test methods		x														Related assays if known that may characterize the same key event [OECD GD 211]
		(NM) interferences						x	x									Possible NM interferences with assay reagents, products or optical pathways need to be considered. [Drasler]
		Additional quality control experiments											x					If another experiment was performed for the purposes of establishing quality control standards, that experiment may be referenced. [MIFlowCyt]
5.3 Instrument information		Name	x										x
		Manufacturer	x										x
		Model number											x					The model number shall be sufficient if these uniquely specify the required instrument components. [MIFlowCyt]
		Type	x
		Instrument Settings	x										x		x			e.g. microscope magnification, wavelength	Default Instrument Settings
		Performance test	x											x				e.g. Sensitivity, Signal to noise ratio, Linearity [Deagle]	Quality control
		Software and version												x	x			Name of software, provider and version number
		Data type																e.g. .czi, png, tiff, word, xls
5.3.1 Sample preparation		Name													x			A user assigned name for this sample [4DN]
		Description													x			A description of the sample that was imaged in this case. [4DN]
		Preparation													x			e.g. special sample preparation [4DN]
		Fixation													x			Fixation protocol of the specimen, e.g. methanol for 20 min
		Reagents											x			x		To show that antibodies were profiled for use in the system under study (assay and species), provide a citation, catalog number and/or clone number, supplementary information or reference to an antibody validation profile (e.g., Antibodypedia, 1DegreeBio). [Nature]
																		Add all reagents used for sample preparation
		Antibody											x					The analyte detector is often an antibody (e.g., anti-CD25) that specifically binds the analyte [MIFlowCyt]	Analyte detector
		Lyophilisate															x	In which volumes was the product dissolved - concentration of the antibody stock solution [NanoS-QM]
		Concentrations															x	Concentration of the used antibody solution [NanoS-QM]
		Reactivity of the antibody											x					In a flow cytometry experiment, the analyte is often a cell surface protein e.g. CD25 [MIFlowCyt]	Analyte
		Host of the antibody															x	Host of first antibody (e.g. made in mouse, rat, goat, rabbit) and secondary antibody (e.g. anti mouse, rat, goat, rabbit)
		Clonality of the antibody															x	e.g. Monoclonal, polyclonal
		Fluorophores											x		x			e.g. Fluorescent dyes (fluorescent chemical compound that can re-emit light upon light excitation in certain wavelengths) in order to track its interaction with specific antigens. Antigen (e.g. GAPDH, or reactivity against certain subunit) [NanoS-QM]	Analyte reporter	The reporter is typically a fluorochrome (e.g., FITC) [MIFlowCyt]
																			Antibody conjugation
		Staining or fluorescence labeling technique											x		x
		Manufacturer / Source											x					Manufacturer and catalog number [MIFlowCyt]
		Mounting method													x			Including description of mounting medium
		Media type															x	Cells are alive, e.g. live cell imaging
5.3.2 Instrument specific information (examples)	5.3.2.1 Flow Cytometry	Flow cell type											x
		Flow fluidics information											x					This may include the flow cell manufacturer name and model number, flow cell outside shape and dimensions, flow channel shape and dimensions, sheath flow velocity, sheath flow pump type, sample flow velocity and sample flow pump and other relevant details. [MIFlowCyt]
		Optical detector											x					Specify the name (e.g., PMT A; typically, identifiers assigned by instrument manufacturers make up for a good name), amplification type (optional), and other relevant information (optional). [MIFlowCyt]
		Optical paths											x					Note if these detectors are used in multiple optical paths (e.g., if multiple signal characteristics, such as the height and area, of a certain signal are captured). [MIFlowCyt]
		Filter											x					Type, Manufacturer and Model [MIFlowCyt]
		Installation days for filters											x
		Transmitted wavelengths											x
		Light source(s)											x					e.g. LED, XeArc lamp, laser
		Excitatory wavelength											x
		Power											x
		Polarization											x
		Beam											x
	5.3.2.2 Microscopy experiment	Microscope													x			ID: A unique identifier for this component. [4DN]
																		Name: A user-defined name for this component. [4DN]
																		Manufacturer: The manufacturer of this component and model number. [4DN]
																		Type: The type of microscope used [4DN]
		Light source(s)													x			ID: A unique identifier for this component. [4DN]
																		Name: A user-defined name for this component. [4DN]
																		Manufacturer: The manufacturer of this component. [4DN]
																		Type: The type of Light Source used in this case. E.g. Arc, Filament, Laser, Light Emitting Diode, Generic [4DN]
		Optovar																ID: A unique identifier for this component. [4DN]
																		Name: A user-defined name for this component. [4DN]
																		Manufacturer: The manufacturer of this component and model number. [4DN]
		Magnification													x			The magnification of the optovar lens as specified by the manufacturer. [4DN]
		Objective													x			ID: A unique identifier for this component. [4DN]
																		Name: A user-defined name for this component. [4DN]
																		Manufacturer: The manufacturer of this component and model number. [4DN]
		Nominal Magnification													x			The magnification of the lens as specified by the manufacturer - i.e. '60' is a 60X lens
		LensNA													x			The numerical aperture of the lens expressed as a floating-point (real) number. Expected range 0.02 - 1.5.
		Detector													x			Information about the detector is often the most relevant, as it offers clues about image quality and which quantitative analysis strategies should be used. [4DN]
		Microscope configuration													x			Microscopes are often upgraded and can be configured in various ways. The choice of
																		optical components (e.g., objective lenses, emission filters, and dichroic mirrors) can dramatically affect the acquired images, especially if they are not ideally suited for the experiment. Similarly, the invocation of options like scaling adapters, optical relays, or mechanical stabilizers (e.g., drift-correction and autofocus) can affect data interpretation by altering microscope performance. …
		Imaging technique													x			Particularities of the imaging technique often relevant to the interpretation of the resulting image - keep in mind pros and cons of the imaging method. [4DN]
		Administrative information													x			Persistent record of when, where and by whom were the images acquired [4DN]
		Light power
		Path taken by light													x			To identify effects like bleed-through between color channels, high background fluorescence, non-linear photo-physical effects [4DN]
		Physical characteristics													x			e.g. microscope manufacturer and model number, objective nominal magnification and numerical aperture, filter excitation and emission wavelength, etc. [4DN]
		Wavelength range of the used fluorescence molecules													x				Excitation bandwidth of fluorophore
		Excitation wavelength and power													x			Excitation wavelength and power -For observing the intended photo-physical effects and for establishing with some confidence that the observed phenomenon is not an artifact of either the staining or the excitation conditions. [4DN]
		Cell background signal					x												Tissue background signal
		Image acquisition settings													x			More complex experiments (e.g., three-dimensional imaging, time-lapse acquisition, low-signal conditions) will require additional parameters (e.g., optical sectioning distance, frame rate, and exposure time) be reported. In general, more sophisticated systems also require more parameters to be set and reported. For example, if using a highly sensitive Electron-Multiplying Charge-Coupled Device (E…		Image Settings for confocal fluorescence microscopy: confocal pinhole (e.g. 1AU), scanning frequency (e.g. 400Hz), resolution; zstacks (step size) [NanoS-QM]
	5.3.2.2.1 Image-structure information	Dimension													x			e.g. Two-dimensional, Multi-dimensional [4DN]
		Illumination conditions													x			e.g. Color channels, C dimension
		Acquisition of images													x			e.g. Multiple focal planes (i.e. Z dimension), Time frames (i.e. T dimension)
		Interpretation of the digital structure													x			Pixel size, Number of dimensions utilized, Constitution of different focal planes of dimensions, Color channels
		Optical sectioning distance													x			Specific settings for e.g., three-dimensional imaging, time-lapse acquisition, low-signal conditions [4DN]
		Frame rate													x
		Exposure time													x
		EM-gain													x			Additional settings of specific techniques e.g. highly sensitive Electron-Multiplying Charge-Coupled Device (EMCCD) camera [4DN]
		Sensor temperature													x
		Exposure time													x
		Pixel size													x
		Analysis software													x			e.g. microscope program, external software (Image J)
		Data type													x			e.g. jpeg, tiff, png, csv
		Quantitative analysis strategies													x			e.g. ZEN, imagej

## Sheet: 6 Analysis and Statistics
		Regulatory				Scientific
	Parameter	OECD	OECD GD 211	ISO/TC	REACH	MIRIBEL	DaNa	Drasler	ARRIVE	LINCS	ToxTemp	MIFlowCyt	Deagle	4DN ISWG	Nature	Additional	Parameter description	Related parameter synonym	Alternative definition
6.1 Data analysis	Conclusion															x
	Data analysis		x														Comment on the response value in terms of a boundary or range to provide a context for interpretation. [OECD GD 211]
	Explicit prediction model		x														Description of prediction model [OECD GD 211]
	Raw data processing to summary data		x								x						Description how the data is calculated [OECD GD 211]
	Raw data or distribution of values					x											Is the raw data or distribution of values underlying the reported results provided? [MIRIBEL]
	Data Availability		x								x				x		E.g. external documents [OECD GD 211]		Please provide a Data Availability statement . Data availability statements should include, where applicable, accession codes, other unique identifiers and associated web links for publicly available datasets, and any conditions for access of non-publicly available datasets. Where figure source data are provided, statements confirming this should be included in data availability statements. Pleas…
																	Reference to additional files of relevance [ToxTemp]
	Illustrations														x		Show us the spread: bar charts with error bars are commonly used to depict numerical data, but they can be misleading when sample sizes are small. Wherever possible, use graph types that include individual data points to directly show the spread of the data. [Nature Communications]	Figure
																		Table
	Curve fitting		x								x						Explanation of the curve fitting process [OECD GD 211]
	Validation of statistics		x								x						Was cross-validation carried out? [OECD GD 211]
	Details of data analysis			x		x									x		e.g. Image J cell counting
	Software name and version for algorithm		x														Specify the name and the version of software applications (and date if relevant) used to derive the prediction model or to undertake the statistical processing. [OECD GD 211]	Prediction model generation
	Statistical analysis						x		x						x		Provide details of the statistical methods used for each analysis, including software used. Describe any methods used to assess whether the data met the assumptions of the statistical approach, and what was done if the assumptions were not met. [ARRIVE]	Statistical methods
	Unit of analysis for each dataset								x								e.g. single animal, group of animals, single neuron [ARRIVE]	Numbers analyzed	Define your n numbers: just stating ‘n = 5’ is no longer sufficient—it must be clear what your n number refers to for each experiment. For example, did you do the experiment on five plants, on five tissue samples from the same plant, or did you run the same sample for analysis five times over? You should be able to justify your choice of sample size and statistical tests in the reporting summary.…
	Justification of statistical tests														x		For every figure, are statistical tests justified as appropriate? [Nature]
	Estimation of variation														x		Is there an estimate of variation within each group of data? [Nature]
	Variance between groups														x		Is the variance similar between the groups that are being statistically compared? [Nature]
	Methods to assess data								x								Describe any methods used to assess whether the data met the assumptions of the statistical approach. [ARRIVE]
	Baseline data								x								For each experimental group, report relevant characteristics and health status of animals (e.g. weight, microbiological status, and drug or test naïve) prior to treatment or testing. (This information can often be tabulated). [ARRIVE]
	Excluded data								x						x		Describe inclusion/exclusion criteria if samples or animals were excluded from the analysis. Were the criteria pre-established? [Nature]		If any animals or data were not included in the analysis, explain why. [ARRIVE]
	Outcomes and estimations								x								Report the results for each analysis carried out, with a measure of precision (e.g. standard error or confidence interval). [ARRIVE]
	Adverse events								x								Give details of all important adverse events in each experimental group. [ARRIVE]
	Protocol modification								x								Describe any modifications to the experimental protocols made to reduce adverse events. [ARRIVE]
6.2 Limitations, Discussion, and Interpretation	Interpretation								x								Interpretation of data, observations	Scientific implications
	Study objectives and hypotheses								x								What was the initial aim and/or hypothesis of the study?
	Primary and secondary experimental outcomes								x								e.g. cell death, molecular markers, behavioral changes [ARRIVE]
	Current theory and other relevant studies in literature								x								What is the current theoretical background of this study, also taking other relevant studies into account?
	Study limitations								x								Comment on the study limitations including any potential sources of bias, any limitations of the animal model, and the imprecision associated with the results. [ARRIVE] (Schulz et al. 2010)
	Method limitations		x								x					x	Known technical limitations and strengths; Specification of any known technical limitations or strengths of running assay; The assay may not be technically applicable to certain types or class of chemicals. [OECD GD 211]	Applicability of test method
	Limitations related to the data analysis		x								x						Explain the curve fitting process, the assumptions used to determine the goodness-of-fit and any limitations related to the data analysis. Indicate whether statistics was used (e.g. leave-one-out or other statistics). [OECD GD 211]
	Implications of the experiment								x								Describe any implications of your experimental methods or findings, e.g. for the replacement, refinement or reduction (the 3Rs) of the use of animals in research. [ARRIVE] or for regulatory processes of the nanomaterial
	Generalizability								x								Comment on whether, and how, the findings of this study are likely to be translated to other species or systems, including any relevance to human biology. [ARRIVE]	Translation
																		In vitro-in vivo extrapolation (IVIVE)
